# Supplementary material for: Effect of Non- and Low-Caloric Sweeteners on Substrate Oxidation, Energy Expenditure, and Catecholamines in Humans—A Systematic Review
Source: Nutrients. 2023 Jun 11;15(12):2711. doi: 10.3390/nu15122711 (PMC10302323; doi:10.3390/nu15122711)
Supplement: Supplementary file 1 [file nutrients-15-02711-s001.zip]

Archive with 1 entries (1 files):
- nutrients-2414130-Supplementary.xlsx
