# Supplementary material for: Effect of Non- and Low-Caloric Sweeteners on Substrate Oxidation, Energy Expenditure, and Catecholamines in Humans—A Systematic Review
Source: Nutrients. 2023 Jun 11;15(12):2711. doi: 10.3390/nu15122711 (PMC10302323; doi:10.3390/nu15122711)
Supplement: Supplementary file 1 [file nutrients-15-02711-s001.zip › nutrients-2414130-Supplementary.xlsx]

## Sheet: Table S1
Title: Effect of non- and low-caloric sweeteners on substrate oxidation, energy expenditure and catecholamines in humans - a systematic review Authors: Sabina SH Andersen, Ruixin Zhu, Louise Kjølbæk Anne Raben
Supplementary Table S1: Databases and database-specific filters
Databases	Filters
Web of Science	Human – not possible
	English
	Topic
PubMed	Human
	English
	All fields
EMBASE	Human
	English
	Keyword
Cochrane Register of Controlled Trials (CENTRAL) on the Cochrane library	Human – not possible
	English

## Sheet: Table S2
Title: Effect of non- and low-caloric sweeteners on substrate oxidation, energy expenditure and catecholamines in humans - a systematic review Authors: Sabina SH Andersen, Ruixin Zhu, Louise Kjølbæk Anne Raben
Supplementary Table S2: Search terms
The below search terms were used in our final search. The search was done by combining all brackets in the following manner: I) AND II) OR III) OR IV). When re-running our search the search terms for energy intake were excluded, as this outcomes ended up being excluded – see Changes from the registered protocol in the Method section.
I)	"artificial sweetener*" OR sweetener* OR artificially-sweetened OR "sugar replacer*" OR "sugar substitute*" OR sugar-free OR "sugar free" OR "reduced-sugar*" OR "reduced sugar*" OR low-sugar* OR "low sugar*" OR "diet drink*" OR "diet beverage*" OR "intense sweetener*" OR "high-intensity sweetener*" OR "high intense sweetener*" OR "non-calori* sweetener*" OR "reduced-calori* sweetener*" OR "reduce…
II)	"substrate oxidation*" OR "fat oxidation*" OR "carbohydrate oxidation*" OR "protein oxidation*" OR "postprandial substrate oxidation*" OR "postprandial fat oxidation*" OR "postprandial carbohydrate oxidation*" OR "postprandial protein oxidation*" OR "diet induced thermogenesis" OR DIT OR "resting energy expenditure*" OR REE OR "resting metabolic rate*" OR RMR OR "respiratory quotient" OR RQ OR "t…
III)	catecholamines OR adrenalin OR epinephrine OR dopamine OR noradrenaline OR norepinephrine OR "sympathetic nervous system" OR "hormonal response"
IV)	"energy intake*" OR "food intake*" OR "ad libitum food intake*" OR "ad libitum meal*" OR "calori* intake*"

## Sheet: Table S3
Title: Effect of non- and low-caloric sweeteners on substrate oxidation, energy expenditure and catecholamines in humans - a systematic review Authors: Sabina SH Andersen, Ruixin Zhu, Louise Kjølbæk Anne Raben
Supplementary Table S3: Non-caloric sweeteners - substrate oxidation and energy expenditure
Reference, country.	Aim of the study.	Population characteristics: n, sex (f or m), BMI, age.	Design: type of study, duration, type of sweeteners, dose, method used to measure the relevant outcome(s).	Results incl. p-value: fat oxidation, carbohydrate oxidation, protein oxidation, energy expenditure, diet induced thermogenesis, adverse events.	Statistical method, incl. covariates.
			Acute studies ≤ 1 day
Casperson et al. 2017, USA	The aim of this study was to determine the extent to which a simple addition of a small serving of sugar-sweetened beverage to meals with different macronutrient compositions impacts appetite, energy metabolism and substrate oxidation.	n: 27, f = 14, m = 13 f: BMI - mean ± SD: 22.2 ± 2 kg/m2 Age - mean ± SD: 24 ± 7 y m: BMI - mean ± SD: 24.2 ± 2 kg/m2 Age - mean ± SD: 22 ± 2 y	Randomized crossover study, drink with sucralose (4 g) compared to a drink with sucrose (31 g) in combination with a meal with either 15 E% or 30 E% from protein, sucralose was used as control, chamber^, urine.	All outcomes = there was no main effect of the protein amount served in the intervention meals. FAT (24 h AUC) – mean ± SD: sucralose = 2.6 ±0.7 g/kg lean body mass (LBM)/day versus to sucrose = 2.4 ± 0.7 g/kg (LBM)/day versus, p = 0.04. CHO (24 h AUC) – mean ± SD: sucralose = 4.0 ± 1.4 g/kg LBM/day and 19.8 ± 12.3 g/kg fat mass (FM)/day versus sucrose = 4.7 ± 1.4 g/kg LBM/day and 22.9 ± 12.8 g/k…	Data were assessed using a 3-way Repeated Measures ANOVA. All outcomes were adjusted for LBM and sex. CHO was also adjusted for FM.
Chern et al. 2019, Australia	The aim of this study was to compare energy expenditure, carbohydrate oxidation and food intake after the ingestion of test foods sweetened with sucrose or a non-nutritive sweetener.	n: 11, f = 3, m = 8 BMI - mean ± SD: 24.9 ± 6.1 kg/m2 Age - mean ± SD: 25.0 ± 4.7 y	Randomized crossover study, jelly sweetened with sucralose (120 mg) compared to a jelly sweetened with sucrose (50 g) compared to a jelly sweetened with sucralose (120 mg) matched for carbohydrate content by 50 g maltodextrin, hood¨.	FAT (90 min AUC) - mean ± SD: both sucralose = 160 ± 72 kJ/90 min and sucralose/maltodextrin = 157 ± 41 kJ/90 min were different from sucrose = 104 ± 50 kJ/90 min, overall p = 0.02. CHO (90 min AUC, time-meal interaction) - mean ± SD: AUC: sucralose = 191 ± 49 kJ/90 min versus sucralose/maltodextrin = 255 ± 49 kJ/90 min versus sucrose = 311 ± 74 kJ/90 min, all test foods were different, overall p…	Data were compared using general linear models for repeated measures ANOVA with Bonferroni corrections. Outcomes were adjusted for body weight.
Eckstein et al. 2021, Germany	The aim of this study was to investigate the impact of glucose, fructose, glucose and fructose and sucralose on blood glucose response in healthy participants.	n: 15, f = 5, m = 10 BMI - mean ± SD: 23.7 ± 1.7 kg/m2 Age - mean ± SD: 25.4 ± 2.5 y	Randomized crossover study, drink with sucralose (0.2 g) compared to a drink with fructose (1g/kg body mass), compared to a drink with glucose (1g/kg body mass) compared to a drink with fructose and glucose (1g/kg body mass), sucralose used as control, hood.	RQ: (2 different time periods during the trial day that lasted 0-2 h) – mean ± SD: Peak (individual): sucralose = 0.93 ± 0.05, glucose = 1.02 ± 0.06, fructose = 1.03 ± 0.06, glucose/fructose = 1.03 ± 0.05, there was an overall difference between the test drinks, overall p = 0.002. End (after 2 h): sucralose = 0.85 ± 0.06, glucose = 0.93 ± 0.05, fructose = 0.92 ± 0.06, glucose/fructose = 0.85 ± 0.…	Data were analyzed via mixed-effect models with a Geisser–Greenhouse correction. Differences between groups, time points, and group x time point were calculated in this fashion. Tukey’s multiple comparisons test with individual variances were computed for each comparison.
Kimura et al. 2017, Japan	The aim of this study was to examine the effects of a single ingestion of d-allulose on postprandial energy metabolism in healthy participants.	n: 13, f = 8, m = 5 BMI - mean ± (SD or SEM*): 20.9 ± 0.7 kg/m2 Age - mean ± (SD or SEM*): 35.7 ± 2.1 y	Randomized crossover study, drink with d-allulose (5 g) compared to a drink with aspartame (10 mg) consumed 30 min before a standardized breakfast was served, hood.	FAT (4 h AUC, time-meal interaction) – mean ± SEM: AUC: d-allulose = 10.5 ± 0.4 kJ*4h*kg-1 BW versus aspartame = 9.6 ± 0.3 kJ*4h*kg-1 BW, p < 0.05. Time-meal interaction: d-allulose caused a increase in FAT at 90 min compared to aspartame, p < 0.01. CHO (4 h AUC, time-meal interaction) – mean ± SEM: AUC: d-allulose = 8.1 ± 0.5 *kJ*4h*kg-1 BW versus aspartame = 9.2 ± (SEM missing) *kJ*4h*kg-1 BW, …	Two-way analysis of variance was used to analyze time-course changes. When a significant effect of each group or interaction was found, a paired Student’s t-test was carried out at each time point.
Mourao et al. 2004, Brazil	The aim of this study was to evaluate the impact of a diet meal on food intake and energy expenditure in men with overweight.	n: 26, m = all, 13 m = NW and 13 m = OW NW: BMI - mean ± SEM: 23.4 ± 0.5 kg/m2 Age - mean ± SEM: 25.0 ± 1.6 y OW: BMI - mean ± SEM: 29.3 ± 0.6 kg/m2 Age - mean ± SEM: 30.0 ± 1.9 y	Randomized crossover study, meal with sucralose (4 g) compared to a meal with sucrose (21 g), hood.	All outcomes = there was no interaction between group (NW and OW) and meal. Therefore only results for the difference between meals are shown - meaning that the population is a mix of NW and OW. FAT (measures over 4 h) – mean ± SEM: sucralose = 0.19± 0.01 g/min versus sucrose = 0.22 ± 0.02 g/min, p > 0.05. CHO (measured over 4 h) – mean ± SEM: sucralose = 0.16 ± 0.01 g/min versus sucrose = 0.11 ±…	Data were assessed by 2x2 ANOVA, with group, meal, and groupxmeal as factors. The F-test was used to test significant differences between variables.
Pearson et al. 2021, USA	The aim of this study was to compare the impact of non- and sugar-sweetened beverages co-ingested with a mixed meal on postprandial fat and carbohydrate oxidation, blood glucose, and plasma insulin and triglyceride concentrations.	n: 8, m = all BMI - mean ± SD: height = 176.85 ± 5.96 cm, weight = 82.40 ± 6.20 kg – normal- and over-weight Age - mean ± SD: 22 ± 1.79 y	Randomized crossover study, drink with aspertame (Diet-Coke) compared to a drink with sucrose (Coca-cola) compared to a drink with water (approximately 600 ml) , all served with a standard meal, hood.	FAT (3 h AUC, time-meal interaction) – mean ± SD: FAT was higher for aspartame versus sucrose, p = 0.04 A no difference between aspartame and water was found, p > 0.05 Time-meal interaction: FAT was higher at 10 min (p = 0.003), 120 min (p = 0.005) and 180 min (p = 0.005) for aspartame versus sucrose. FAT was lower at 10 min for aspartame versus water, p = 0.002. CHO (3 h AUC, time-meal interacti…	A two-way (treatment×time) repeated-measures ANOVA was conducted to assess the statistical significance of the effects of the trials (NS, AS, and CON) on REE, fat and carbohydrate oxidation rates. One-way ANOVA was used to compare calculations of total FAT and CHO AUC.
Prat-Larquemin et al. 2000, France	The aim of this study was to test whether the sweet flavour obtained with a low-energy sweetener or with sucrose have a different effect on diet-induced thermogenesis.	n: 24, m = all BMI - mean ± SEM: 20.4 ± 0.4 kg/m2 Age - mean ± SEM: 23.2 ± 0.5 y	Randomized crossover study, cheese with aspartame (0.27 g)/maltodextrin (90 g) compared to cheese with maltodextrin (90 g) compared to cheese with sucrose (90 g), hood.	EE (time-meal interaction) – mean ± SEM: 30-60 min and 90-120: EE was lower after aspartame/maltodrxtrin and maltodextrin versus sucrose, p < 0.05. Peak EE: Peak EE was lower after aspartame/maltodextrin = 6.98±0.17 kJ/min, maltodextrin = 6.98±0.13 kJ/min versus sugar =7.19±0.13 kJ/min, p < 0.05. No difference between aspartame/maltodextrin and maltodextrin were found for any of the time periods.…	Data were analyzed using either one way (food) ANOVA or two-way (food time) ANOVA with repeated measurements. When the ANOVA procedure revealed significant differences, the Newman-Keuls test was used for post hoc comparisons.
Veldhuizen et al. 2017, USA	The aim of this study was to analyze the integration of sweet taste and metabolism in relation to carbohydrate reward.	n: 18, f = 12, m = 6 BMI - mean ± (SD or SEM*): 21.9 ± 2.1 kg/m2 Age - mean ± (SD or SEM*): 24.1 ± 3.6 y	Randomized crossover study, drink with sucralose sweetened to be equivalent to a 315 kJ sucrose drink compared to a drink sweetened to be equivalent to a 472.5 kJ scurose drink. Both drinks contained 472.5 kJ from maltodextrin, hood.	DIT (30 min, here expressed as mean change in EE from before and after drink comsumption): DIT was higher for the test drink sweetened to be equivalent to a 472.5 kJ sucrose drink compared to the test drink sweetened to be equivalent to a 315 kJ sucrose drink, p = 0.04.	A paired t-test was used to dertermine whether the change in EE was siginificantly different between intervention groups.
			Longer-term studies > 1 day
Sørensen et al. 2014, Denmark	The aim of this study was to investigate changes in energy intake and energy expenditure as possible reasons for the changes in body weight during 10 weeks of supplementation of either sucrose or non-caloric sweeteners.	n: 22, NCS: f = 12 and m = 2, sucrose: f = 8 in and m = 2. NCS: BMI - mean ± SD: 27.3 ± 2.5 kg/m2 Age - mean ± SD: 35.2 ± 12.4 y Sucrose: BMI - mean ± SD: 28.7 ± 2.3 kg/m2 Age - mean ± SD: 35.3 ± 9.8 y	Randomized parallel, 10 weeks, diet with zero caloric sweeteners (54% aspartame, 23% cyclamate, 22% acesulfame k, 1% saccharin) compared to sucrose (125 - 175 g/d), chamber, urine.	FAT (week 10, week-diet interaction): FAT was 37% higher in the sweetener group than in the sucrose group during the chamber stay in week 10, p < 0.0001. CHO (week 10, week-diet interaction): CHO was 44% lower in the sweetener group than in the sucrose group during the chamber stay in week 10, p < 0.0001. PROT (week 10, 24 h): no difference in 24 h PROT was found between the two groups during the…	To investigate the effect of diet on EE, CHO and FAT, repeated-measures ANOVA was used to test for interaction between diet groups, week, and time. EE was additionally adjusted for sex, age, 24-h spontaneous physical activity (SPA), energy intake, fat mass, and lean body mass. To investigate the effect of diet on PROT, ANOVA was used to test interactions between diet and week. The effect of diet …
^¨Substrate oxidation and energy expenditure were measured through indirect calorimetry via a ventilated hood mask or a respiration chamber. .~ It is likely that a typo occurred in the article and the real number should be 0.38, since this fits with table 3 in the article and the authors' interpretation of a higher protein oxidation after sucralose compared to sucrose. "This is borderline signifi…

## Sheet: Table S4
Title: Effect of non- and low-caloric sweeteners on substrate oxidation, energy expenditure and catecholamines in humans - a systematic review Authors: Sabina SH Andersen, Ruixin Zhu, Louise Kjølbæk Anne Raben
Supplementary Table S4: Low-caloric sweeteners - substrate oxidation and energy expenditure
Reference, country.	Aim of the study.	Population characteristics: n, sex (f or m), BMI, age.	Design: type of study, duration, type of sweeteners, dose, method used to measure the relevant outcome(s).	Results incl. p-value: fat oxidation, carbohydrate oxidation, protein oxidation, energy expenditure, diet induced thermogenesis, adverse events.	Statistical method, incl. covariates when included.
			Acute studies < 1 day
Felber et al. 1987, Switzerland	The aim of this study was to compare the metabolism of the hydrogenated disaccharide maltitol to that of sucrose in a group of eight normal participants.	n: 8, sex = no information BMI - mean ± (SD or SEM*) : weight = 96 ± 3% of the ideal body weight - normal weight Age - mean ± (SD or SEM*): 24 ± 2 y	Randomized crossover study, drink with maltitol (30 g) compared to a drink with sucrose (30 g), hood¨.	FAT (time-meal interaction): from 0-30 min (p<0.05), and 30-60 min (p<0.002) FAT was higher for maltitol then for sucrose. From 180-210 min FAT was lower for maltitol compared to sucrose p<0.05. CHO (3h iAUC, time-meal interaction) – mean ± SEM: iAUC: maltitol = 4.0 ± 1.7 g versus sucrose = 9.9 ± 2.2 g, p < 0.05. Time-meal interaction: 0-30 min: maltitol = 0.02 ± 0.1 versus sucrose =1.03 ± 0.22 m…	Comparison of means were performed by Student’s t-test for paired data.
Müller-Hess et al. 1975, Switzerland	The aim of this study was to inverstigate the influence of two different oral doses of xylitol on some parameters of carbohydrate and lipid metabolism and to compare the effects of equal amounts of xylitol and glucose on the metabolic rate and on the oxidation rates of carbohydrate and fat.	n: 7, f = 3, m = 4 BMI: no information Age: between 20 to 30 y	Non-randomized crossover study, drink with xylitol (50 g) compared to a drink with glucose (50 g), chamber^, reports.	CHO (2.5 h AUC) - mean: xylitol = 2.2 g/m2 * 150 min versus glucose 9.3 g/m2 * 150 min, 23% difference. EE (2.5 h AUC ) - mean: xylitol = 6.4 kcal/m2 * 150 min versus glucose 13.3 kcal/m2 * 150 min, 48 % difference. Adverse events: all the participants tolerated well the ingestion of increasing amounts of xylitol. 4 out of 10 had temporarily frequent stool, but no one noted any diarrhea.	All statistical calculations were done with Student's t-test for paired data.
Natah et al. 1997, Finland	The aim of this study was to examine the effects of xylitol or lactitol ingestion on plasma glucose, insulin, and the thermogenic response.	n: 8, m = all BMI - mean ± (SD or SEM*): 22.1 ± 0.5 kg/m2 Age - mean ± (SD or SEM*): 25 ± 1 y	Randomized crossover study, drink with xylitol (25 g) or lactitol (25 g) compared to a drink with glucose (25 g), hood.	FAT (kJ/min measured over 1 h): FAT was highere for xylitol versus glucose, p < 0.05. No difference was found between lactitol and glucose, p > 0.05. CHO (kJ/min measured over 1 h): no difference between any of the intervantion arms, p > 0.05	Comparisons between the paired items were made by using the Wilcoxon rank-sum test. In addition, analysis of variance (ANOVA) for repeated measures was used to analyze the differences between the treatments.
Thiebaud et al. 1984, Germany	The aim of this study was to compare isomalt to sucrose in a prospective double-blind controlled crossover study.	n: 10, m = all BMI – mean ± SD: height = 178.3 ± 4.8 cm, weight = 69.3 ± 4.2 kg - normal weight Age – mean ± SD: 26.1 ± 2.9 y	Randomized crossover study, drink with isomalt (36.1 g) compared to a drink with sucrose (30 g), hood.	FAT (6 h iAOC¨) – mean: isomalt = 20.97 mg/kg versus sucrose = 95.05 mg/kg, p < 0.01. CHO (6 h iAUC) – mean: isomalt = 79.5 mg/kg versus sucrose = 185.4 mg/kg, p < 0.01.	The integrals under the fitted curves are estimations for the AUC/AOC. For homogeneity of variance, the integrals and maxima were transformed logarithmically. Therefore, means are geometrical means. The statistical method is an ANOVA referring to the Grizzle crossover model.
			Longer-terme studies ≤ 1 day
Buemann et al. 1998, Denmark	The aim of this study was to investigated whether the intake of D-tagatose is associated with a marked thermogenesis both acutely and after a 15-d adaptation period.	n: 8, f = 5, m = 3 f: BMI – mean ± (SD or SEM*): height = 169.0 ± 2.3 cm, weight = 66.3 ± 2.9 kg - normal weight Age – mean ± (SD or SEM*): 26.2 ± 2.63 y m: BMI – mean ± (SD or SEM*): height = 183.7 ± 0.8 cm, weight = 74.4 ± 3.9 kg - normal weight Age – mean ± (SD or SEM*): 25.0 ± 3.4 y	Randomized crossover study, 15 days, normal background diet with a piece of cake containing either d-tagatose (30 g pr. day) or sucrose (30 g pr. day) everyday, chamber, urine, reports.	FAT and CHO ( 24 h, time-meal interaction): RQ: RQ was unaffected by test prodruct for both day 1 and 15, p > 0.05. Time-meal interaction: the hour-by hour profiles across the 24-h periods were similar for all four test days, p > 0.15. No test product x day interactions were seen, p > 0.05. PROT (24 h) – mean ± SEM: d-tagatose = 1.18 ± 0.71 MJ versus sucrose = 1.17 ± 0.73 MJ, p = 0.96. No test pr…	The effects of treatment and day on RERnp, EE and protein were tested by three-way ANOVA with treatment, day and paticipant as categoric variables. Hour by hour profiles were tested by the split-plot procudure.
Sinaud et al. 2002, France	The aim of this study was to determine the tolerance and effects of two polyols on digestion and energy expenditure in healthy men, as well as their digestible, metabolizable and net energy values.	n: 9, m = all BMI: no information for the main study only for the premininary study - normal weight Age: no information for the main study only for the premininary study - adults	Randomized crossover study, 4.5 weeks (the last 14 days was on full dose), a diet with high-polymer maltitol syrup (50% maltitol and 50% polymer) (100 g DM/d) or the high-polymer fraction (100 g DM/d) alone compared to a diet with dextrose (100g/DM/d), chamber, reports.	EE (24 h AUC) – mean ± SD: both Lycasin HBC = 10.63 ± 0.0.78 MJ/d and HPF lycasin HBC = 10.61 ± 0.89 MJ/d were different from dextrose = 10.32 (0.87) MJ/d, overall p < 0.02. Adverse events: the quantities of products ingested amounted to 99·9, 97·5 and 98·7 g DM/d for lycasin HBC, HPF lycasin HBC and dextrose diets respectively. Summing up, digestive symptoms showed that ingestion of the tested p…	Comparison between experimental diets was done by ANOVA with participant, order and treatment as categorical factors.
Van Es et al. 1986, Netherlands	The aim of this study was to obtain more information about the energetic contribution of lactitol by comparing the energy balances of the same basal diet together with either lactitol or sucrose.	n: 8, f = 4, m = 4 Diet with sucrose: BMI – mean ± SD: weight = 64.6 ± 5.5 kg Diet with lactitol: BMI – mean ± SD: weight = 65.0 ± 5.5 kg Age – mean ± SD: 22.3 ± 2.6 y	Randomized crossover study, 8 days, a diet with lactitol (50 g - a small amount of aspartame was added to reach the same sweetness as for the sucrose diet) included compared to a diet with sucrose (49 g) included, chamber.	FAT and CHO (24 h RQ – not corrected for PROT) - mean ± SD: lactitol = 0.827 ± 0.011 versus sucrose = 0.837 ± 0.010, p < 0.05.	Student’s t test, usually for paired observations, was used to determine whether differences were statistically significant.
*It was not specified whether SD or SEM were used for the population characteristics. ¨^Substrate oxidation and energy expenditure were measured through indirect calorimetry via a ventilated hood mask or a respiration chamber. ¨iAOC tells how much fat oxidation is inhibited after the test drink. For articles that included covariates in their statistical analyses and provided the results with and …

## Sheet: Table S5
Title: Effect of non- and low-caloric sweeteners on substrate oxidation, energy expenditure and catecholamines in humans - a systematic review Authors: Sabina SH Andersen, Ruixin Zhu, Louise Kjølbæk Anne Raben
Supplementary Table S5: Non- and low-caloric sweeteners - catecholamines
Reference, country.	Aim of the study.	Population characteristics: n, sex (f or m), BMI, age.	Design: type of study, duration, type of sweeteners, dose, method used to measure the relevant outcome(s).	Results incl. p-value: dopamine, epinephrine, norepinephrine, adverse events.	Statistical method, incl. covariates.
			Acute study ≤ 1 day
Jones et al. 1995, USA	The aim of this study was to compare the metabolic, hormonal, and symptomatic responses of healthy children and healthy young adults with a standardized, large glucose load.	n: 6, f = 3, m = 3 BMI: no information Age - mean ± SD: 10 ± 3 y	Non-randomized crossover study, sucrose free Coca-Cola (aspartame, acesulfame potassium) compared to a drink with glucose (1.75 gm/kg body weight), the sugar free Coca-Cola was used as control, blood samples.	Epinephrine (time-meal interaction): plasma epinephrine levels were lower after the sugar free Coca-Cola versus the cola with glucose at 240 min and 270 min, p < 0.05.	Data were analysed by ANOVA with repeated measures design.
Schiffman et al. 1987, USA	The aim of this study was to test whether aspartame consumption causes headaches.	n: 40, f = 28, m = 12 BMI – mean ± SEM: height = 166.8 ± 1.37 cm, weight = 76.9 ± 3.49 kg - normal- and over-weight Age - mean ± SEm: 33.5 ± 1.90 y	Randomized crossover study, capsules with aspartame (10mg/kg body weight) compared to capsules with microcrystalline, blood samples, reports. Meals were served during the test days.	Norepinephrine (difference between groups, 9 a.m., 11 a.m., 4 p.m. and at times of adverse events (post prandial): no difference between test capsules, p > 0.05. Epinephrine (difference between groups, 9 a.m., 11 a.m., 4 p.m. and at times of adverse events (post prandial): no difference between test capsules, p > 0.05. Adverse events (difference between groups): no difference in headache, dizzine…	Data were analyzed by ANOVA appropriate for a two-period, two-treatment crossover study.
Tse et al. 1983, USA	The aim of this study was to measure neuroendocrine and metabolic responses to the ingestion of xylose, glucose, mannitol and water.	n: 10, f = 2, m = 8 BMI – mean ± SD: body weight range = 51.6 to 82.5 kg - normal weight Age – mean: 24 y	Randomized crossover study, a drink with xylose (62.5 g) or mannitol (20 g) or glucose (75 g) compared to a drink with water, blood samples.	Norepinephrine (difference between groups 5 h): no difference was found after ingestion of the drinks with xylose and mannitol compared to water, p > 0.05. Epinephrine (difference between groups, 5 h): no difference was found after ingestion of the drinks with xylose and mannitol compared to water, p > 0.05 .	Each parameter of interest was subjected to a polynomial regression on time for each participant, under each condition. A sixth degree polynomial was determined to adequately describe the individual time curves. Thus, it yielded seven estimated parameters for each subject, under each condition. These seven parameters were then utilized as the dependent variables for mANOVA. The mANOVA yielded ove…
			Longer-term study > 1 day
Shaywitz et al. 1994, USA	The aim of the study was to determine the effects of large doses of aspartame on behavior, cognition, and monoamine metabolism in children with attention deficit disorder.	n: 15, f = 4, m = 11 BMI – mean ± SD: weight = 35.4 ± 12.6 kg Age - mean ± SD: 8.9 ± 2.5 y	Randomized crossover study, 2 weeks, capsules with aspartame (34.7 mg/kg body weight) compared to placebo capsules, urine, reports/observations.	Norepinephrine (day 9, difference between groups) – mean ± SD: aspartame = 1240 ± 691 ng/m2/h versus placebo = 1440 ± 1000 ng/m2/h, p > 0.05. Epinephrine (day 9, difference between groups) mean – ± SD: aspartame: 520 ± 276 ng/m2/h versus placebo = 534 ± 280 ng/m2/h, p > 0.05. dopamine (day 9, difference between groups, measured 3 h after capsule consumption) mean – ± SD: aspartame = 7270 ± 3010 n…	Paired t-tests were performed to identify significant changes between the two treatments.
Abbreviation: BMI, body mass index; f, female; m, male; n, number; SD, standard deviation; SE, standard error; SEM = standard error mean.
